# Supplementary material for: Cornflower Extract and Its Active Components Alleviate Dexamethasone-Induced Muscle Wasting by Targeting Cannabinoid Receptors and Modulating Gut Microbiota
Source: Nutrients. 2024 Apr 11;16(8):1130. doi: 10.3390/nu16081130 (PMC11054969; doi:10.3390/nu16081130)
Supplement: Supplementary file 1 [file nutrients-16-01130-s001.zip]

Archive with 1 entries (1 files):
- nutrients-2875505-supplementary.pdf
